# Supplementary material for: Comparative genomic study of ALDH gene superfamily in Gossypium: A focus on Gossypium hirsutum under salt stress
Source: PLoS One. 2017 May 10;12(5):e0176733. doi: 10.1371/journal.pone.0176733 (PMC5425181; doi:10.1371/journal.pone.0176733)
Supplement: S1 Table — (XLSX) [file pone.0176733.s003.xlsx]

## Sheet: Sheet 1
S1 Table. Gene-specific primers for q-RT-PCR used in this study.
Gene name	Forward primer (5'-3')	Reverse primer (5'-3')
GhALDH2B1A	TGGAGCTTGGAGGAAAGTCGCC	AGTGCACGTGCCTCTGCCTT
GhALDH2B2A	TGCGGTTGCTGCAGCTCGTA	ATCTTGTCCGCCCACCCAGC
GhALDH2B3A	TGCTGGCGCTGCTCTTGCTA	TGGGCAAGCTCAACCGCCTT
GhALDH2B4A	TGCTGCTCTTGCCAGCCACA	AAGTGCGAGACCCGGCACAG
GhALDH2B1D	TGCTGGTGCTGCTCTTGCCA	AGTGCACGTGCCTTTGCCTG
GhALDH2B2D	CCGGGTGGGCGGACAAGATT	AGCGGTGTCTGCTCTGCTGT
GhALDH2B3D	GGTCCAACTGCTGGTGCTGC	TGGGCAAGCTCAACCGCCTT
GhALDH2B4D	TGCTGCTCTTGCCAGCCACA	AAGTGCGAGACCCGGCACAG
GhALDH2C1A	TCATGAAAGCTGGCCCGGCA	GCAGCTCCCGCAGTCTCTCC
GhALDH2C2A	GGGCAAGCATGTCGGCCAGA	GATCCAAACCACGCCGGCAC
GhALDH2C3A	GCCGGGGTCGTGTGGATCAA	TGCCTCCCCAGTTCTCGGGT
GhALDH2C1D	TCATGAAAGCTGGCCCGGCA	GCAGCTCCCGCAGTCTCTCC
GhALDH2C2D	TGGCCCGGTGATGTCGTTGA	TGATCCAAACCACGCCGGCA
GhALDH2C3D	TGGCAACTTCGTCGACTCCGT	GAGCCAGACAAGCGAGGCCA
GhALDH2C4D	TGGCTGTGAAGGCTGCACGT	TGCAGCTCCTGGGACCTCCA
GhALDH3F1A	CGCTTGGTTATGGCTGCCGC	GCTTGTCCGTTGCAAGGCCC
GhALDH3F2A	GGTGGCCCTGCTGTTGGTCA	GCCACCTCCTTGTCCCAAGACC
GhALDH3F1D	CGCTTGGTTATGGCTGCCGC	AGCTTGTCCGGTGCAAGGCC
GhALDH3F2D	GGTGGCCCTGCTGTTGGTCA	TGCTTGACCCGCACAAGATCCA
GhALDH3H1A	TCGGAGGAGTCGGGGACAGT	AGCCCGCAACAATCCCAGCT
GhALDH3H2A	CGGAGGAGTGGGGGAAAGCG	ACCATCCCAGCAAAGCACGGA
GhALDH3H3A	GCGAAGTGGAGAAGAAGGCGGT	GGCGACAATTTGCGGCTCGT
GhALDH3H1D	TCGGAGGAGTCGGGGACAGT	AGCCCGCAACAATCCCAGCT
GhALDH3H2D	CGGAGGAGTGGGGGAAAGCG	ACCATCCCAGCAAAGCACGGA
GhADLH3H3D	GCGAAGTGGAGAAGAAGGCGGT	GGCGACAATTTGCGGCTCGT
GhALDH3I1A	AGGTGGGGCAAGAGTTGGGC	TGCATACCCACTTGCCGGCT
GhALDH3I1D	GCTGCTGGCAATGCTGTGGT	AATGCGCCCAACTCTTGCGC
GhALDH5F1A	TCGGTGGTAATGCCCCCTGC	TGGACCCTGGACCACCCCTT
GhALDH5F1D	TCGGTGGTAATGCCCCCTGC	ACCTGGACCACGCCTTCAGTG
GhALDH6B1A	AGGCTGGGCAGGTTGGCATC	AAACACCGCTGCCGCTAGGT
GhALDH6B2A	GGCCCGGTTCTCCTGTGCAT	TGCCAACCTGCCCAACCTCA
GhALDH6B3A	AGGGATTTGGTGCTGCCGGG	ACTGGACCAACATCTGCGCCA
GhALDH6B1D	GACAGAGGTTGAGGCCGGGC	AGGGAAACTCTGCTGCCGCT
GhALDH6B2D	GGCCCGGTTCTCCTGTGCAT	TGCCAACCTGCCCAACCTCA
GhALDH6B3D	GTGGCACAGCAGTGGAGGGA	TCTTGAGACACAGCGGGCGA
GhALDH7B1D	GGGCCACAAGGAAGTGACGC	TGTGCAGGTTGACCGTCGCA
GhALDH10A1A	TGGTTTGGGTGCTGCCGTGA	CGCCCAAAGCCACTGCGTTT
GhALDH10A2A	TCCGATCCCCAGTCGGCAAC	GCCTGCACCGCAACATCCAC
GhALDH10A1D	CCATTCGGCCCGGTTTTGCC	GTCCTCGAGCTGGTGCGGAA
GhALDH10A2D	TCCGATCCCCAGTCGGCAAC	GCCTGCACCGCAACATCCAC
GhALDH11A1A	GGATCGCATGGGAGGAACCGT	TGGTCCACGAGCTGGTGCAG
GhALDH11A2A	TGCACAGCCGTGAAGGTCGT	AAGGTTGCCCTCCCTCCTGT
GhALDH11A3A	TGGTTTGGGTGCTGCCGTGA	CGCCCAAAGCCACTGCGTTT
GhALDH11A1D	TCAAGCCACCGACACAGGGT	TCGCAATGCCGGTGTCTCCA
GhALDH11A2D	TGCACAGCCGTGAAGGTCGT	AAGGTTGCCCTCCCTCCTGT
GhALDH11A3D	CCTTTCGGCCCGGTTTTGCC	GTCCTCGAGCTGGTGCGGAA
GhALDH12A1A	TGCATGCACATCTAACCGCTGC	CCCCTTGGCACCGGACCAAA
GhALDH12A1D	AGCAGAGCTTCCCACAAGGCT	CCACGCTGCAGATCCAGTCCA
GhALDH18B1A	ACAGCTCGATGGCTTGCACGA	CGGCACCGAGTCCGAATCGT
GhALDH18B2A	GCAGTGGGGAGGCTTGGAGC	GCCCAACAGCAGCACAAGCC
GhALDH18B3A	AGGCCAAGCGGTCCAATGCT	GCTTGTTGCTGCCTCGTGGG
GhALDH18B4A	CCAGGGCACAATCTTCTCACA	AGTCCGAATCGTGCTCCATC
GhALDH18B1D	ACAGCTCGATGGCTTGCACGA	CGGCACCGAGTCCGAATCGT
GhALDH18B2D	GCAGTGGGGAGGCTTGGAGC	GCCCAACAGCAGCACAAGCC
GhALDH18B3D	TGGAAGACCCAATCGGCCGT	AGCATTGGACCGCTTGGCCT
GhALDH18B4D	GCAAAGGTTGATGCGGCCGT	TCTCGTGCTGCAACCGCCAT
GhALDH22A1A	GGCGTTTTGGTGGCCGATCA	GCTGCGTCCTTCCCCTTGGT
GhALDH22A1D	GCCCAAGTTGCTGTCAGGGC	TTGCAGCTAGTGGTGGGCCA
GhUBQ7	GAAGGCATTCCACCTGACCAAC	CTTGACCTTCTTCTTCTTGTGCTTG
